# Supplementary material for: Phenethyl Isothiocyanate-Conjugated Chitosan Oligosaccharide Nanophotosensitizers for Photodynamic Treatment of Human Cancer Cells
Source: Int J Mol Sci. 2022 Nov 9;23(22):13802. doi: 10.3390/ijms232213802 (PMC9693342; doi:10.3390/ijms232213802)
Supplement: Supplementary file 1 [file ijms-23-13802-s001.zip]

Archive with 1 entries (1 files):
- ijms-1913499-supplementary.pdf
